# Supplementary material for: Circulating Levels of Branched-Chain Amino Acids Are Associated with Diet: A Cross-Sectional Analysis
Source: Nutrients. 2025 Apr 27;17(9):1471. doi: 10.3390/nu17091471 (PMC12073366; doi:10.3390/nu17091471)
Supplement: Supplementary file 1 [file nutrients-17-01471-s001.zip]

Archive with 2 entries (2 files):
- supplementary figure S1.pdf
- Supplementary tables_for manuscript.xlsx
